# Supplementary material for: Suitability of MRF Recovered Post-Consumer Polypropylene Applications in Extrusion Blow Molded Bottle Food Packaging
Source: Polymers (Basel). 2023 Aug 19;15(16):3471. doi: 10.3390/polym15163471 (PMC10458224; doi:10.3390/polym15163471)
Supplement: Supplementary file 1 [file polymers-15-03471-s001.zip]

Archive with 1 entries (1 files):
- polymers-2551160-supplementary.pdf
